# Supplementary material for: Prevalence and Antimicrobial Resistance of Escherichia coli O157:H7 and Salmonella, and the Prevalence of Staphylococcus aureus in Dairy Cattle and Camels under Pastoral Production System
Source: Antibiotics (Basel). 2023 Dec 27;13(1):26. doi: 10.3390/antibiotics13010026 (PMC10812533; doi:10.3390/antibiotics13010026)
Supplement: Supplementary file 1 [file antibiotics-13-00026-s001.zip]

Archive with 1 entries (1 files):
- antibiotics-2782455-supplementary.xlsx
