# Supplementary material for: Prevalence and Antimicrobial Resistance of Escherichia coli O157:H7 and Salmonella, and the Prevalence of Staphylococcus aureus in Dairy Cattle and Camels under Pastoral Production System
Source: Antibiotics (Basel). 2023 Dec 27;13(1):26. doi: 10.3390/antibiotics13010026 (PMC10812533; doi:10.3390/antibiotics13010026)
Supplement: Supplementary file 1 [file antibiotics-13-00026-s001.zip › antibiotics-2782455-supplementary.xlsx]

## Sheet: Sheet1
Supplementary Table S1: Inhibition zone diameter of antimicrobial disks used to determine the antimicrobial susceptibility of E. coli and Salmonella isolates from dairy cows and camels in the Borana pastoral community in South Oromia, Ethiopia
Sample ID				Inhibition Zone Diameter (in mm) of different intimicrobial Disks
	Sample type	Animal spp	Bacterial spp	Ampicillin	Chloramphenicol	Ciprofloxacin	Gentamicin	Nalidixic acid	Streptomycin	Tetracycline	Kanamycin	Trimethoprim
MB200	Milk	Cow	E. coli O157:H7	0	22	34	18	26	10	12	20	28
MB266	Milk	Cow	E. coli O157:H7	0	22	30	18	30	12	10	22	28
MB295	Milk	Cow	E. coli O157:H7	0	25	27	22	30	10	18	14	10
MB297	Milk	Cow	E. coli O157:H7	0	20	28	20	22	8	8	22	24
FB199	Feces	Cow	E. coli O157:H7	0	27	22	16	26	6	11	20	25
FB227	Feces	Cow	E. coli O157:H7	0	30	35	18	26	8	11	26	30
FB266	Feces	Cow	E. coli O157:H7	0	24	27	18	28	10	10	14	26
FB270	Feces	Cow	E. coli O157:H7	0	22	26	22	30	18	8	14	10
FB283	Feces	Cow	E. coli O157:H7	0	20	30	26	28	8	8	22	28
FB226	Feces	Cow	E. coli O157:H7	0	24	26	16	25	10	22	14	24
FD103	Feces	Camel	E. coli O157:H7	0	28	32	28	26	16	24	20	22
MB145	Milk	Cow	Salmonella	0	19	35	24	30	18	18	25	30
MB161	Milk	Cow	Salmonella	0	24	35	21	30	20	20	21	28
MB163	Milk	Cow	Salmonella	0	25	38	16	34	8	16	22	28
MB199	Milk	Cow	Salmonella	0	24	32	18	26	18	20	22	22
MB200	Milk	Cow	Salmonella	0	16	28	18	28	12	16	24	24
MB272	Milk	Cow	Salmonella	0	19	30	26	28	22	17	18	27
FB121	Feces	Cow	Salmonella	0	20	34	25	30	22	10	20	27
FB142	Feces	Cow	Salmonella	0	25	34	22	24	14	16	20	24
FB162	Feces	Cow	Salmonella	0	26	34	19	24	6	18	19	26
FB171	Feces	Cow	Salmonella	0	26	23	16	24	17	22	22	26
FB174	Feces	Cow	Salmonella	0	23	26	16	28	13	20	21	25
FB182	Feces	Cow	Salmonella	0	25	30	18	32	19	17	11	30
FB187	Feces	Cow	Salmonella	0	28	28	20	32	18	18	25	24
FB190	Feces	Cow	Salmonella	0	30	28	18	32	24	17	26	22
FB220	Feces	Cow	Salmonella	0	26	31	20	30	18	18	20	20
FB287	Feces	Cow	Salmonella	0	22	35	25	32	22	18	15	29
FB292	Feces	Cow	Salmonella	0	14	34	24	35	20	19	23	27
FB294	Feces	Cow	Salmonella	0	22	36	24	36	12	19	23	26
FB297	Feces	Cow	Salmonella	0	22	36	23	32	14	20	19	24
MD164	Milk	Camel	Salmonella	0	25	37	20	27	10	24	24	24
MD252	Milk	Camel	Salmonella	0	26	35	16	28	10	0	16	25
FD154	Feces	Camel	Salmonella	0	27	30	20	25	16	20	26	22
FD166	Feces	Camel	Salmonella	0	28	33	18	23	10	21	20	25
FD288	Feces	Camel	Salmonella	0	27	25	18	23	6	6	19	26
FD316	Feces	Camel	Salmonella	0	25	40	17	28	11	21	20	27
